# Supplementary material for: Effect of surface water and underground water drip irrigation on cotton growth and yield under two different irrigation schemes
Source: PLoS One. 2022 Oct 14;17(10):e0274574. doi: 10.1371/journal.pone.0274574 (PMC9565416; doi:10.1371/journal.pone.0274574)
Supplement: S1 Data — (XLSX) [file pone.0274574.s002.xlsx]

## Sheet: Leaves dry matter
	U			S			U:S= 1:1			U:S= 1:2			U:S= 1:3
2019-06-12	6.488	6.778	5.158	9.334	10.706	12.23	7.36	6.724	6.278	6.99	6.23	7.622	7.518	7.102	7.124
2019-06-20	7.81667	7.79333	7.38	14.2433	15.2967	16.6933	8.25	7.45333	8.86333	10.4933	5.27333	8.92333	13.8867	8.28333	9.05667
2019-06-30	13.582	16.88	14.5	26.2633	24.015	27.46	17.3467	13.7467	19.5967	20.6	19.0967	23.2867	25.7067	20.7467	21.28
2019-07-10	15.8767	17.8367	16.1967	27.4333	29.28	30.5967	20.9633	19.8967	20.25	25.0233	24.71	22.1967	24.8433	27.62	29.4933
2019-07-20	20.6367	19.9367	18.5133	34.2633	36.7267	38.2367	27.1733	25.6233	21.1167	22.1767	29.24	29.9817	30.13	29.3611	28.0833
2019-07-31	21.32	22.7667	25.75	45.86	47.9233	52.4733	31.56	27.06	23.29	31.8733	27.1167	28.3633	38.7167	30.38	33.06
2019-08-10	30.225	27.84	31.595	71.355	64.6827	67.115	36.925	41.225	39.39	49.475	39.855	43.605	51.475	48.09	59.33
2019-08-24	35.304	32.637	30.482	76.977	70.3413	75.002	40.412	43.347	46.702	55.839	47.436	50.129	65.849	60.413	62.66

## Sheet: Roots dry matter
	U			S			U:S= 1:1			U:S= 1:2			U:S= 1:3
2019-06-12	1.492	1.414	1.332	5.534	3.156	4.006	1.286	1.444	1.632	1.53	1.568	1.436	1.386	1.648	1.612
2019-06-20	2.28	2.38667	2.13667	11.39	10.32	7.76333	2.84	1.57333	2.68667	2.38667	2.01	2.17667	3.27667	2.10333	2.73667
2019-06-30	9.702	6.542	4.048	19.626	21.956	20.944	9.654	8.08	11.268	13.89	10.452	8.322	14.58	11.292	10.11
2019-07-10	14.21	13.03	11.92	31.6367	30.8033	28.49	18.0833	16.8567	18.99	24.0867	20.5633	22.8467	29.6133	25.77	25.18
2019-07-20	18.7233	16.26	14.7833	38.0833	40.9033	39.94	22.75	19.6733	18.2367	27.4967	24.3767	25.9067	33.4267	31.5067	30.67
2019-07-31	22.5033	21.75	19.1533	45.9033	46.3033	48.7833	27.3967	25.76	23.2067	33.79	30.2767	31.24	40.2267	43.0233	40.6967
2019-08-10	25.48	23.825	20.245	53.17	47.305	49.905	29.055	26.755	28.258	38.455	36.52	34.175	45.605	39.44	43.28
2019-08-24	26.883	24.481	22.4801	54.073	48.627	52.52	31.2701	27.1403	29.549	40.233	34.1074	37.3299	48.129	45.22	47.563

## Sheet: Steem dry matter
	U			S			U:S= 1:1			U:S= 1:2			U:S= 1:3
2019-06-12	6.766	7.622	8.814	24.508	21.078	23.526	13.726	11.286	10.622	15.7	13.974	17.352	19.976	20.856	18.142
2019-06-20	10.41	11.7299	10.4137	30.329	31.5933	35.684	14.0687	15.3367	19.9	23.0233	26.0733	20.7133	26.2433	27.34	26.2367
2019-06-30	18.834	17.328	16.798	47.328	44.284	49.258	25.856	23.452	22.18	30.662	29.818	31.304	39.53	43.358	40.252
2019-07-10	23.7067	28.0067	20.9167	66.39	65.8922	68.6238	31.2067	30.1733	33.71	42.3711	39.3433	40.0767	52.1357	55.8667	57.1867
2019-07-20	32.58	34.0186	29.6033	85.7433	80.93	79.615	45.7398	43.7067	40.6367	55.146	58.0367	52.1767	68.7233	63.7933	65.6967
2019-07-31	38.0333	34.7833	36.25	95.8533	89.0267	91.1167	52.56	47.6167	50.1233	64.3533	57.6267	60.2733	77.7033	81.3755	76.8967
2019-08-10	45.055	41.995	47.38	110.475	101.12	109.924	64.575	56.418	60.1209	76.965	70.825	73.63	93.793	87.855	91.005
2019-08-24	49.409	44.359	51.616	126.814	119.362	120.483	70.141	68.834	69.3418	90.532	83.451	79.391	105.146	100.432	99.2215

## Sheet: Fruits dry matter
	U			S			U:S= 1:1			U:S= 1:2			U:S= 1:3
2019-06-12
2019-06-20
2019-06-30
2019-07-10	9.85	13.2	10.28	25.91	6.25	14.71	11.92	16.77	10.2	13.45	18.43	18.19	18.91	20.55	16.93
2019-07-20	21.3	18.87	17.21	43.29	39.02	35.06	27.08	21.12	25.36	30.58	27.31	25.63	33.65	28.52	29.83
2019-07-31	30.01	37.02	50.03	48.01	46.02	70.03	54.01	70.02	60.03	28.01	42.02	70.03	46.01	47.02	60.03
2019-08-10	47.09	52.06	49.348	69.3564	60.541	72.439	50.625	48.1601	55.1508	60.102	59.814	57.801	64.6593	59.116	57.853
2019-08-24	59.11	63.128	53.12	83.04	78.158	89.097	59.21	65.015	61.159	70.0924	69.064	65.721	74.0732	76.162	75.03

## Sheet: Soil Available N 0-20
		U			S			U:S= 1:1			U:S= 1:2			U:S= 1:3
	2019-06-12	46.4	46.8	44.1077	59.1	57.8	59.466	52.2	54.1	53.372	55.4	54.3	53.2016	54.8	53.1	54.1672
	2019-06-20	48.7	47.8	48.1775	69.475	80.85	71.6625	53.9375	51.45	54.5737	58.2	58.9	57.344	64.1	63.5	62.8463
	2019-06-30	52.2	52.2	51.7133	74.3	73.1762	70.9732	55.5	54.3	55.4288	63.2	63.8	62.199	66.9	68.3	67.1224
	2019-07-10	53.2875	54.8	52.15	82.4	83.5	82.1344	56.9	58.6	57.1889	64.8	63.5	60.7348	68.8	72.5	67.3125
	2019-07-20	56.4	55.7	56.62	83.9	85.4	84.4378	58.4	57.4	56.7951	65.6	65	63.4038	69.7	68.5	69.5189
	2019-07-31	58.2	54.4	56.3148	85.5	83.1	84.732	60	61.2	60.82	67.9875	65.6375	66.475	72.4	73.5	75.0932
	2019-08-10	59.2	57.3	58.4963	94.3	92.7392	93.1973	60.1	62.7	64.2935	69.4	68.1	69.4086	82	83.1	81.987
	2019-08-24	74.3	70.7136	72.1463	101	102.1	100.998	78.5	77.0236	75.825	83.2	82.7316	80.1479	99.8	98.7	99.49

## Sheet: Soil A N 20-40
		U			S			U:S= 1:1			U:S= 1:2			U:S= 1:3
	2019-06-12	15.9	14.1	15.0875	27	28.5	28.1309	17.3	16.7	17.5022	19.1	19	17.4662	18.7	18.1	17.8414
	2019-06-20	18.8	19	18.9772	33.2	32.1	31.0723	22.7	21	22.3662	22.5	21	22.7134	24.4	23.2	24.0228
	2019-06-30	23.8	21.9	22.723	43.5	41.1	42.7319	24.9	24.8	23.9528	28.2	26.7	27.7237	35.2	34.7	33.496
	2019-07-10	24	22	23.7715	49.6	49.5	48.0223	30.3	31	32.7215	33.8	32.5	31.852	39.9	37.4	40.9631
	2019-07-20	24.9125	25.725	23.1562	50.8	51.2	49.7132	34.9	33.2	32.5821	38	36.3	35.0933	45.1	46.6	44.0493
	2019-07-31	29.9	28.6	29.7817	53.6125	54.2062	51.425	36.1	38.5	37.6478	40.8	39.5	41.7897	48.45	49.6125	47.425
	2019-08-10	35	33.9	34.0189	67.3	64.2	66.802	42.2625	41.75	40.4	45.9375	47.45	46.8	56.5	54.9	55.1935
	2019-08-24	52.1	51.7	50.7841	71.8	70.2	70.4322	56.1	55.6	54.1735	62	63.5	60.1035	64.3	63.2	61.0248

## Sheet: Soil A potassium 0-20
	U			S			U:S= 1:1			U:S= 1:2			U:S= 1:3
2019-06-12	241.5	241	242.1	315	315.5	314	265	265.5	266.8	283.5	283	284.3	294	294.4	295
2019-06-20	262.5	260	261.3	346.5	351	348.2	283.5	282.8	283	294	297.5	295.1	315	313.6	314.5
2019-06-30	273	273.2	274	357	349	352	304.5	310	299.5	304.5	299.5	310.9	325.5	321	319
2019-07-10	294	288	292	357	356.7	357.2	304.5	304	302.6	319.5	318	319.4	325.5	324	325
2019-07-20	294	293	293.5	367.5	369.7	368	304.5	303.5	306.5	325.5	324.1	325.8	346.5	344	347
2019-07-31	294	293.6	294.1	378	379	380.5	315	315.2	316	325.5	326	326.3	346.5	347	347.2
2019-08-10	304.5	306	305.5	399	398.5	399.3	315	314.8	316.1	336	337	336.2	375.5	375	378
2019-08-24	349.394	347.843	346.994	426.783	428.8	426.066	359.704	349.883	356.163	372.218	374.876	371.031	392.009	391.212	390.062
	20-40cm
	U			S			U:S= 1:1			U:S= 1:2			U:S= 1:3
2019-06-12	157.5	158.7	157.6	262.5	252.5	258.5	189	187	181	199.5	189.5	192.5	237	236.5	238.1
2019-06-20	169	158	161	294	289	290	199.5	194	199	221	224.1	222	252	250.9	251.7
2019-06-30	179.5	178.3	179	294	294.5	293	231	229.7	231.5	241.5	242.2	241.9	262.5	262	262.2
2019-07-10	199.5	198.8	199.3	294	294.5	293.8	233.8	231	232.1	241.5	242	243	283.5	284.5	283
2019-07-20	210	211	211.7	294	293.4	294.8	240.5	241.3	241	252	251	252.5	283.5	282.5	283.9
2019-07-31	220.5	221	222.2	304.5	305	304	241.5	241	242	262.5	261	261.8	283.5	285	286.1
2019-08-10	241.5	243.5	242	315	314.5	315.2	252	251	252.6	273	272.4	273.8	294	293.4	294.5
2019-08-24	250.505	252.429	251.821	327.634	325.454	323.534	288.861	290.114	285.783	303.123	300.273	304.856	313.578	312.435	315.823
