# Supplementary material for: Effect of surface water and underground water drip irrigation on cotton growth and yield under two different irrigation schemes
Source: PLoS One. 2022 Oct 14;17(10):e0274574. doi: 10.1371/journal.pone.0274574 (PMC9565416; doi:10.1371/journal.pone.0274574)
Supplement: S2 Data — (XLSX) [file pone.0274574.s003.xlsx]

## Sheet: Leaves dry matter
	T4			T5			T6			T7			T8
Control	3.48	5.43	4.35	4.12	5.14	6.25	3.31	4.33	3.61	4.09	5.27	4.72	5.03	4.81	4.25
Growth	10.93	12.36	11.98	8.15	10.03	17.61	11.48	13.88	11.29	8.02	7.72	11.08	11.58	15.87	15.62
Boll	75.33	79.26	74.13	60.66	71.07	64.39	51.89	58.74	55.05	57.87	49.21	21.63	84.17	92.52	89.82
Boll Opening	93.36	83.65	88.67	96.44	86.51	80.28	81.25	82.73	76.95	82.76	73.83	79.51	101.58	92.76	107.69

## Sheet: Stem dry matter
Control	T5			T6			T7			T8
Growth	8.89	9.88	10.09	9.1	10.97	8.19	11.22	9.42	8.36	12.41	10.62	9.83
Boll	14.79	17.17	27.38	18.32	15.38	17.89	17.04	12.28	16.77	19.91	26.72	22.89
Boll Opening	97.83	102.16	92.51	68.19	66.54	69.48	62.94	56.72	60.81	117.69	124.36	120.83
	89.78	96.08	91.83	84.99	78.05	80.52	79.96	67.01	73.31	135.29	149.71	140.59

## Sheet: Roots dry matter
	T4			T5			T6			T7			T8
Control	1.62	2.61	1.89	2.13	1.21	1.92	1.98	2.54	1.49	2.13	1.35	2.68	2.46	1.2	1.69
Growth	5.18	6.76	6.49	5.31	4.43	8.79	6.18	6.38	5.29	4.29	4.21	5.32	5.54	7.03	6.81
Boll	29.47	34.52	32.47	26.16	28.74	20.08	18.93	16.14	19.53	14.39	11.56	10.78	35.42	41.86	38.78
Boll Opening	28.29	34.71	30.34	33.49	29.61	27.14	27.16	26.07	30.94	20.32	27.34	23.06	48.35	55.73	50.81

## Sheet: Fruits dry matter
	T1			T2			T3			T4			T5			T6
Control
Growth
Boll	235.42	241.59	238.42	191.59	198.86	187.6	136.84	141.42	131.65	251.53	258.63	249.2	211.76	223.85	217.16	187.25	164.76
Boll Opening	398.74	385.21	391.17	368.81	375.37	372.06	317.38	301.86	311.07	378.69	365.42	365.49	330.51	324.84	319.56	285.16	290.63

## Sheet: Soil availble N
	Bud stage		Boll Stage		Boll opening stage
T1	77.8	3.8	77.18	1.84	78.4	3.83		20-40 cm		Bud stage		Boll Stage		Boll opening stage
T2	59.4	4.6	75.34	1.84	75.34	4.86				55.7	3.8	50	2.81	52	1.3
T3	37.4	3.8	67.38	2.8	60.03	3.83				45	1.8	34	1.84	53	2.81
T4	44.7	3.8	74.11	4.62	63.09	4.62				28	1.1	27	4.86	44	1.84
T5	39.8	2.8	67.38	3.83	61.25	2.81				29	2.3	33	3.83	47	4.86
T6	37.1	2.3	67.38	1.06	57.58	3.83				28	2.8	29	5.51	47	1.84
T7	36.1	5.9	54.51	2.81	53.9	3.83				22	8	24	2.81	41	3.83
T8	83.3	2.8	79.01	1.84	96.16	3.83				17	3.8	23	4.86	33	7.86
										60	4.9	52	4.62	47	12.2

## Sheet: Soil available P
		Bud stage		Boll Stage		Boll opening stage			20-40cm			Bud stage		Boll Stage		Boll opening stage
	T1	30	0.27	30	0.45	28	0.22				T1	19	0.69	18	0.07	16	0.36
	T2	29	0.58	28	0.44	28	0.29				T2	17	5.3	18	1.65	14	0.3
	T3	22	1.68	23	0.25	20	0.21				T3	12	0.62	17	0.3	13	0.29
	T4	25	6.69	27	0.21	23	0.12				T4	16	0.63	17	0.3	14	0.28
	T5	22	4.52	25	0.49	22	0.93				T5	17	2.49	17	1.95	14	0.53
	T6	20	4.61	19	0.55	19	0.3				T6	11	2.32	15	0.63	11	0.42
	T7	20	4.06	19	0.37	18	0.19				T7	10	4.77	12	0.29	11	0.62
	T8	34	1.67	31	0.2	31	0.37				T8	19	0.81	19	0.39	18	0.22
